# Supplementary material for: Influence of the Carrier Gas Flow in the CVD Synthesis of 2-Dimensional MoS2 Based on the Spin-Coating of Liquid Molybdenum Precursors
Source: Nanomaterials (Basel). 2024 Oct 31;14(21):1749. doi: 10.3390/nano14211749 (PMC11547744; doi:10.3390/nano14211749)
Supplement: Supplementary file 1 [file nanomaterials-14-01749-s001.zip]

Archive with 1 entries (1 files):
- nanomaterials-3262540-supplementary.pdf
